# Supplementary material for: Chromosome-level de novo assembly of the pig-tailed macaque genome using linked-read sequencing and HiC proximity scaffolding
Source: Gigascience. 2020 Jul 10;9(7):giaa069. doi: 10.1093/gigascience/giaa069 (PMC7350979; doi:10.1093/gigascience/giaa069)
Supplement: giaa069_Supplemental_Files [file giaa069_supplemental_files.zip]

Archive with 2 entries (2 files):
- Assembly_Statistics.xlsx
- RepeatModeler_Ma2.fa.txt
