# Supplementary material for: Chromosome-level de novo assembly of the pig-tailed macaque genome using linked-read sequencing and HiC proximity scaffolding
Source: Gigascience. 2020 Jul 10;9(7):giaa069. doi: 10.1093/gigascience/giaa069 (PMC7350979; doi:10.1093/gigascience/giaa069)
Supplement: giaa069_Supplemental_Files [file giaa069_supplemental_files.zip › Assembly_Statistics.xlsx]

## Sheet: Sheet1
		Linked-read assembly	Linked-read + (HiC)
	Contigs
	No. contigs	181974	181974
	contigs (>= 0 bp)	181974	181974
	contigs (>= 1000 bp)	167207	167207
	GC (%)	40.81	40.81
	L50	21894	21894
	L75	49081	49081
	L90	83181	83181
	Largest contig	416170	416170
	N50	36300	36300
	N75	17851	17851
	N90	7808	7808
	Total length	2784153906	2784153906
	Total length (>= 0 bp)	2784153906	2784153906
	Total length (>= 1000 bp)	2776280412	2776280412
	num_gaps	135499	136718
	Gaps (%)	4.747	4.751
	Scaffolds
	No. N's per 100 kbp	4747.46	4751.43
	contigs	46479	45260
	contigs (>= 0 bp)	46479	45260
	No. contigs (>= 1000 bp)	46479	45260
	GC (%)	40.81	40.81
	L50	93	9
	L75	244	16
	L90	526	24
	Largest contig	64120436	203770439
	N50	7784870	127507135
	N75	2939772	91780942
	N90	730409	21656984
	Total length	2922918266	2923040166
	Total length (>= 0 bp)	2922918266	2923040166
	Total length (>= 1000 bp)	2922918266	2923040166
