# Supplementary material for: Chromosome-level de novo assembly of the pig-tailed macaque genome using linked-read sequencing and HiC proximity scaffolding
Source: Gigascience. 2020 Jul 10;9(7):giaa069. doi: 10.1093/gigascience/giaa069 (PMC7350979; doi:10.1093/gigascience/giaa069)
Supplement: giaa069_Supplemental_Files [file giaa069_supplemental_files.zip › RepeatModeler_Ma2.fa.txt]

==================================================
file name: Ma2.fa                   
sequences:         45260
total length: 2923040166 bp  (1459113659 bp excl N/X-runs)
GC level:         39.90 %
bases masked:   37314481 bp ( 1.28 %)
==================================================
               number of      length   percentage
               elements*    occupied  of sequence
--------------------------------------------------
SINEs:                0            0 bp    0.00 %
      ALUs            0            0 bp    0.00 %
      MIRs            0            0 bp    0.00 %

LINEs:                0            0 bp    0.00 %
      LINE1           0            0 bp    0.00 %
      LINE2           0            0 bp    0.00 %
      L3/CR1          0            0 bp    0.00 %

LTR elements:         0            0 bp    0.00 %
      ERVL            0            0 bp    0.00 %
      ERVL-MaLRs      0            0 bp    0.00 %
      ERV_classI      0            0 bp    0.00 %
      ERV_classII     0            0 bp    0.00 %

DNA elements:         0            0 bp    0.00 %
     hAT-Charlie      0            0 bp    0.00 %
     TcMar-Tigger     0            0 bp    0.00 %

Unclassified:     15488      3498944 bp    0.12 %

Total interspersed repeats:  3498944 bp    0.12 %


Small RNA:            0            0 bp    0.00 %

Satellites:         510       309833 bp    0.01 %
Simple repeats:  583862     27704042 bp    0.95 %
Low complexity:   97513      5831049 bp    0.20 %
==================================================

* most repeats fragmented by insertions or deletions
  have been counted as one element
                                                      

The query species was assumed to be homo          
"RepeatMasker Combined Database: Dfam_Consensus-20181026, RepBase-20181026"
        
run with rmblastn version 2.6.0+
"The query was compared to classified sequences in "".../consensi.fa.classified"""
